# Supplementary material for: Oncolytic Rodent Protoparvoviruses Evade a TLR- and RLR-Independent Antiviral Response in Transformed Cells
Source: Pathogens. 2023 Apr 17;12(4):607. doi: 10.3390/pathogens12040607 (PMC10144674; doi:10.3390/pathogens12040607)
Supplement: Supplementary file 1 [file pathogens-12-00607-s001.zip]

Archive with 2 entries (2 files):
- pathogens-2279962-Legends to Supplementary figures.pdf
- Revised supplementary Figures.pdf
